# Supplementary material for: p53R245W Mutation Fuels Cancer Initiation and Metastases in NASH-driven Liver Tumorigenesis
Source: Cancer Res Commun. 2023 Dec 29;3(12):2640–52. doi: 10.1158/2767-9764.CRC-23-0218 (PMC10761659; doi:10.1158/2767-9764.CRC-23-0218)
Supplement: Supplementary Table 1 — A list of genotyping and RT-qPCR primers that were used in this study [file crc-23-0218-s05.xlsx]

## Sheet: Sheet1
Genotyping	Sequence 5'-3'
Trp53wm-R172H Frw	AGCTGCTAGAGACAGTTGAGG
Trp53wm-R172H Rev	GCCAGCAAAGAGAGGACT
Trp53wm- R245W Frw	ACCTTATGAGCCACCCGA
Trp53wm- R245W Rev	GGAAGACACAGGATCCAGGT
Trp53 flox Frw	AAGGGGTATGAGGGACAAGG
Trp53 flox Rev	GAAGACAGAAAAGGGGAGGG
RT-qPCR	Sequence 5'-3'
Perp-Frw	TCATCCTGTGCATCTGCTTC
Perp-Rev	GGGTTATCGTGAAGCCTGAA
mCdkn1a (p21)-Frw	CCT GAC AGA TTT CTA TCA CTC CA
mCdkn1a (p21)-Rev	AGG CAG CGT ATA TCA GGA G
mBax-Frw	GTT TCA TCC AGG ATC GAG CAG
mBax-Rev	CCC CAG TTG AAG TTG CCA TC
mBbc3 (Puma)-Frw	GCGGCGGAGACAAGAAGA
mBbc3 (Puma)-Rev	AGTCCCATGAAGAGATTGTACATGAC
mCxcr4-Frw	TAACCACCACGGCTGTA
mCxcr4-Rev	CGACTATGCCAGTCAAGAAG
mFscn1-Frw	CAGCCAATCAGGATGAAGAG
mFscn1-Rev	CACCACTCGATGTCAAAGTAG
mRplp0-Frw	CCCTGAAGTGCTCGACATCA
mRplp0-Rev	TGCGGACACCCTCCAGAA
