# Supplementary material for: p53R245W Mutation Fuels Cancer Initiation and Metastases in NASH-driven Liver Tumorigenesis
Source: Cancer Res Commun. 2023 Dec 29;3(12):2640–52. doi: 10.1158/2767-9764.CRC-23-0218 (PMC10761659; doi:10.1158/2767-9764.CRC-23-0218)
Supplement: Supplementary Table 2 — 141 genes that had a descending slope >1 and determination correlation coefficient R2 value >0.6 [file crc-23-0218-s06.xlsx]

## Sheet: Sheet2
	LP+/+	LP+/+	LP+/+	LPfl/+	LPfl/+	LP245/+	LP245/+	LP245/+
gene_name	A1	A2	A3	B1	B2	C1	C2	C3	slopeABC	R2_ABC
Cdkn1a	205.471	144.852	198.046	82.4468	107.317	17.563	26.474	28.7877	-79.2573	0.933656
Aen	379.023	431.62	402.921	306.231	353.826	242.589	240.384	263.355	-77.8727	0.92717
Ttk	16.9563	19.5746	18.5363	6.42442	11.688	5.48845	6.35376	6.39728	-6.13796	0.873122
Fndc7	8.97687	5.87238	9.75596	4.28295	5.31271	2.19538	2.11792	2.13243	-3.02658	0.856751
BC030867	3.98972	5.87238	3.90238	2.14147	3.18763	1.09769	0	1.06621	-1.93343	0.854929
Card19	176.545	164.427	161.949	161.681	142.381	135.016	122.839	127.946	-19.52	0.849196
Hist1h2bc	2964.36	2978.27	3056.54	2377.04	2831.67	2330.39	2414.43	2324.34	-321.668	0.836319
Carmil2	13.964	9.7873	13.6583	8.5659	6.37525	3.29307	6.35376	3.19864	-4.09403	0.827842
Gucy2c	159.589	181.065	107.316	108.144	114.755	54.8845	21.1792	17.0594	-59.141	0.825404
Exoc4	1236.81	1491.58	1537.54	1206.72	1103.98	971.455	997.541	994.776	-217.027	0.820408
Ddx24	1496.14	1522.9	1547.29	1431.58	1447.18	1387.48	1426.42	1327.43	-70.835	0.819821
Uaca	394.982	431.62	409.75	349.06	406.954	306.255	313.452	260.156	-59.4148	0.809381
Prmt2	33.9126	36.213	36.097	34.2636	25.501	25.2469	23.2971	24.5229	-5.52597	0.807444
Ctcfl	26.9306	32.2981	35.1214	26.7684	28.6886	13.1723	20.1202	15.9932	-7.51074	0.804164
Tmem156	11.9692	11.7448	9.75596	8.5659	9.56288	4.39076	3.17688	7.46349	-3.07312	0.794332
Dclk1	4.98715	5.87238	3.90238	2.14147	3.18763	1.09769	2.11792	2.13243	-1.56898	0.79084
Mrpl38	1447.27	1332.05	1382.42	1313.79	1239.99	1160.26	1213.57	1240.01	-91.3183	0.790746
Eif4a3	1184.95	1208.73	1232.18	1175.67	1194.3	1070.25	1099.2	1134.45	-53.6596	0.78582
Cracr2a	8.97687	8.80857	8.78036	7.49516	8.50033	4.39076	4.23584	1.06621	-2.81216	0.781071
Arfgap2	2714.01	2664.1	2496.55	2322.43	2532.04	2074.63	2273.59	2277.43	-208.168	0.776139
Trim45	65.8304	56.7663	53.6578	37.4758	39.314	36.2237	38.1226	35.185	-11.1205	0.776084
Rogdi	381.018	322.002	354.141	288.028	281.574	260.152	279.566	214.309	-50.5225	0.774883
Rorc	2469.64	2210.95	2182.41	2077.23	2135.71	1834.24	1999.32	1791.24	-206.367	0.768737
Dusp14	76.8021	47.9578	62.4381	55.6783	32.9388	24.1492	25.415	20.258	-19.5626	0.768359
Kif3b	660.299	594.089	636.088	582.481	564.21	513.719	563.367	540.57	-45.4701	0.763635
Pycr2	127.671	128.214	113.169	107.074	99.8789	85.6198	104.837	83.1646	-15.9054	0.762403
Micall2	70.8175	69.4898	68.2917	59.9613	64.8151	54.8845	51.8891	62.9065	-6.4865	0.758161
Jpt1	358.077	353.321	296.581	299.806	278.386	240.394	270.035	256.957	-40.099	0.757925
Adprhl2	365.059	368.002	394.141	361.909	363.389	345.772	329.337	323.062	-21.5052	0.756109
Tpmt	2067.67	1979.97	1923.87	1938.03	1882.82	1720.08	1807.65	1588.66	-142.523	0.742906
Srcin1	9.9743	8.80857	13.6583	9.63664	5.31271	4.39076	4.23584	4.26485	-3.25829	0.741654
Tspyl4	193.501	149.746	121.949	110.286	108.379	90.0105	72.0093	81.0322	-37.0241	0.740657
Mtnr1a	334.139	341.577	404.872	256.977	354.889	153.676	249.915	200.448	-79.4248	0.738582
Gldc	10837.1	11751.6	11732.5	10577.8	8407.89	6551.01	9341.09	7717.25	-1785.31	0.73579
Slc7a11	6.98201	9.7873	6.82917	7.49516	3.18763	2.19538	3.17688	2.13243	-2.6823	0.735195
Fam161a	61.8407	64.5962	73.1697	51.3954	63.7525	49.396	41.2995	51.1782	-9.62214	0.733088
Iqgap3	23.9383	31.3194	29.2679	27.8392	20.1883	16.4653	19.0613	15.9932	-5.50096	0.732075
Espl1	21.9435	17.6171	18.5363	14.9903	10.6254	13.1723	10.5896	10.6621	-3.94549	0.730387
Tstd3	824.875	742.856	747.306	745.233	733.154	679.47	683.029	680.244	-45.3824	0.729418
Ints4	930.602	926.857	941.45	879.075	854.284	834.244	889.527	815.653	-43.2477	0.729002
Spats2	269.306	252.512	239.997	220.572	251.822	211.854	211.792	215.375	-20.4656	0.727689
Itgb5	2703.04	2846.15	2715.08	2622.24	2275.96	2175.62	2445.14	2266.77	-229.456	0.726624
Nudcd3	1019.37	934.687	951.206	882.288	916.974	832.048	876.819	878.559	-52.9732	0.724652
Tgfbr2	877.738	923.921	919.011	869.439	823.47	774.969	809.046	665.317	-78.5566	0.723977
Tubg1	831.857	776.133	825.354	768.789	777.781	616.901	722.211	707.965	-64.3776	0.723931
Ugt2b35	5787.09	5148.12	5672.11	4860.08	5112.95	4386.37	4776.97	4877.92	-427.677	0.722758
Ggct	267.311	257.406	225.363	205.582	226.321	190.998	210.733	195.117	-25.5386	0.72255
Mreg	2278.13	1981.93	2612.65	2006.56	2059.21	1555.43	1738.81	1714.47	-310.666	0.720598
Pilra	133.656	130.171	129.754	128.488	108.379	97.6943	113.309	85.297	-16.2135	0.716749
Hist1h3i	26.9306	25.447	27.3167	8.5659	15.9381	8.78151	12.7075	14.927	-7.21304	0.71554
Nat8	320.175	299.491	249.753	220.572	239.072	149.286	198.026	224.971	-49.5228	0.713838
Aaas	258.334	285.789	248.777	199.157	222.071	198.682	219.205	194.051	-30.1605	0.713696
Leo1	801.934	705.664	761.94	768.789	739.529	527.989	596.195	599.211	-91.0239	0.711631
Nsf	765.029	751.664	784.379	737.738	711.903	693.74	729.624	664.25	-35.5764	0.711162
Tspan17	30.9203	37.1917	35.1214	33.1929	34.0013	27.4422	26.474	24.5229	-4.1324	0.710797
Zfp428	20.946	12.7235	20.4875	12.8488	14.8756	4.39076	9.53064	9.59591	-5.10662	0.710179
Lamtor1	1205.89	1218.52	1279.98	1218.5	1211.3	1083.42	1090.73	1160.04	-61.7009	0.709223
Ino80b	211.455	237.831	230.241	215.218	214.633	205.268	181.082	176.991	-19.3643	0.708244
Slc46a1	1274.72	1293.88	1335.59	1205.65	1099.73	1053.78	1182.86	1118.46	-91.5149	0.707411
Gm5741	5.98458	3.91492	3.90238	1.07074	1.06254	0	2.11792	0	-1.94733	0.702406
Coq7	553.574	638.132	600.967	513.954	499.395	513.719	445.822	497.921	-55.8684	0.69906
Mrpl4	971.497	847.58	890.719	784.851	814.97	749.722	789.984	642.926	-87.8606	0.695499
Taf6	681.245	630.302	607.796	577.127	617.337	534.575	579.251	553.364	-42.0254	0.695141
Qtrt1	102.735	71.4473	84.8768	88.8712	74.3779	49.396	49.7711	51.1782	-18.119	0.694009
Ccng1	1845.25	2345.04	2208.75	1869.51	1759.57	1443.46	1409.48	1795.5	-291.765	0.68767
Nim1k	120.689	141.916	149.266	141.337	125.38	102.085	100.601	104.489	-17.4493	0.682586
C1s2	522.653	647.919	545.358	524.661	401.641	392.973	3.17688	2.13243	-219.608	0.679555
Mkrn1	770.016	818.218	798.037	738.809	734.216	649.832	665.027	755.945	-52.5779	0.679365
Arl3	229.409	210.427	216.582	199.157	190.195	153.676	175.787	199.382	-21.2621	0.678558
Tpgs1	302.221	247.619	274.142	219.501	215.696	205.268	229.794	175.925	-35.4992	0.674393
S1pr5	169.563	132.129	124.876	111.357	140.256	90.0105	101.66	84.2308	-25.1111	0.672825
Tpm1	865.769	1017.88	997.059	713.111	942.475	705.814	732.801	733.554	-118.09	0.672673
Mpi	361.07	356.258	377.556	338.353	341.076	266.738	322.983	327.327	-29.639	0.67252
Fdxr	503.702	455.109	424.384	403.668	423.954	405.047	368.518	381.704	-37.9877	0.672433
Lmna	1184.95	1152.94	1028.28	1016.13	1063.6	774.969	1004.95	823.116	-127.188	0.672381
Dmac1	548.586	550.046	577.553	531.086	496.207	497.253	420.407	502.186	-42.7231	0.671605
Erbb2	51.8664	51.8727	53.6578	42.8295	54.1896	42.8099	41.2995	33.0526	-6.70581	0.669542
Rtn4rl2	4.98715	4.89365	3.90238	0	1.06254	1.09769	1.05896	1.06621	-1.76005	0.667844
Dyrk3	43.8869	59.7025	50.731	53.5369	36.1264	19.7584	36.0047	21.3243	-12.8722	0.666761
Slc22a15	451.836	549.067	513.163	424.012	431.392	311.744	441.586	355.049	-67.6146	0.666349
Ap4s1	172.555	164.427	159.022	154.186	154.069	144.895	147.195	156.733	-7.8634	0.663218
Med8	1279.7	1311.5	1258.52	1295.59	1285.68	1195.38	1197.68	1211.22	-40.9056	0.66239
AI837181	373.039	417.918	401.945	373.687	361.264	347.967	365.341	351.85	-21.2905	0.660752
Pgpep1	1670.7	1872.31	1819.49	1873.79	1742.57	1248.07	1447.6	1425.53	-206.882	0.660365
Gm9949	4.98715	4.89365	2.92679	3.21221	0	0	1.05896	1.06621	-1.7804	0.66022
Tmem70	940.576	919.027	941.45	848.024	853.221	811.192	777.277	893.486	-53.183	0.658075
Bhmt	119200	91658	95012.3	85107.6	96259.9	80574.8	66049.5	74121	-14187.5	0.6563
Dhx32	1236.81	1258.65	1363.88	1204.58	1210.24	1059.27	1163.8	1182.43	-75.6409	0.655025
Tbl3	635.363	563.748	614.625	592.118	532.333	537.868	528.421	486.193	-43.5424	0.653968
Atp8b4	145.625	191.831	189.266	108.144	151.943	86.7174	122.839	121.548	-32.6027	0.652372
Hist1h3b	27.928	31.3194	32.1947	31.0514	30.8137	21.9538	25.415	22.3905	-3.61379	0.650573
Dagla	48.8741	38.1705	48.7798	32.1221	34.0013	34.0284	32.8278	21.3243	-7.94065	0.650522
Wrap73	320.175	346.47	318.044	305.16	318.763	246.98	280.624	300.672	-26.0688	0.648494
Lrsam1	512.679	504.046	534.627	488.256	496.207	427.001	477.591	371.042	-45.9529	0.648226
Mif4gd	1366.48	1400.56	1183.4	1117.85	1119.92	998.897	1063.2	1158.97	-121.562	0.644026
Vash1	60.8432	49.9152	48.7798	37.4758	39.314	38.4191	41.2995	34.1188	-7.61681	0.642585
Map3k20	889.707	1045.28	1047.79	950.815	872.347	889.128	725.388	754.879	-102.231	0.639909
Kif21b	148.617	123.32	122.925	97.4371	93.5037	94.4013	105.896	71.4362	-20.5214	0.639696
E030030I06Rik	115.702	104.724	75.1209	86.7297	89.2535	71.3498	55.0659	60.7741	-18.0595	0.638877
Cnksr3	387.003	356.258	378.531	391.89	350.639	220.636	317.688	255.891	-54.5962	0.636191
Clip2	140.638	127.235	119.998	110.286	117.942	97.6943	113.309	110.886	-10.9969	0.635558
Ccdc151	55.8561	79.2771	73.1697	62.1028	44.6268	45.0053	47.6532	44.7809	-11.8106	0.635412
Poc1a	62.8381	73.4047	90.7304	63.1735	62.69	46.1029	60.3607	45.8471	-12.4437	0.634652
Srrt	1162.01	1174.48	1107.3	1043.97	1141.17	999.995	1065.31	1058.75	-53.2875	0.633157
Fam57a	103.733	92.0006	91.706	97.4371	81.8157	65.8614	78.3631	81.0322	-10.3638	0.633086
Tmem177	359.075	394.428	339.507	347.99	323.013	308.451	328.278	306.003	-25.0465	0.633075
Mpp3	3.98972	4.89365	6.82917	2.14147	5.31271	2.19538	2.11792	0	-1.89987	0.63278
Bcs1l	421.913	482.514	461.457	414.375	433.517	409.438	408.759	372.108	-29.2631	0.63172
Tmem37	1301.65	1400.56	1229.25	1113.57	1252.74	983.53	1147.91	1141.91	-109.684	0.630383
Rpap3	451.836	435.535	416.579	468.983	422.892	332.6	366.4	330.526	-45.7373	0.629925
Snx8	388	360.173	372.678	361.909	384.64	339.186	337.808	316.665	-21.1985	0.624957
Slc35e4	14.9614	13.7022	10.7316	13.9196	8.50033	8.78151	5.2948	7.46349	-2.9759	0.624246
Cdyl2	76.8021	59.7025	54.6334	53.5369	55.2522	48.2983	46.5943	42.6485	-8.93282	0.624122
Rcsd1	256.339	281.874	267.313	268.755	223.134	193.193	216.028	239.898	-26.068	0.621977
Acot11	755.054	672.387	498.529	429.366	536.584	440.173	446.881	332.658	-117.71	0.620648
C1rb	43.8869	35.2343	17.5607	36.4051	24.4385	10.9769	0	1.06621	-14.1065	0.619945
Dnajc11	1835.27	1868.4	1706.32	1734.59	1794.63	1621.29	1623.39	1698.48	-77.8056	0.616163
Slc2a12	3.98972	2.93619	2.92679	3.21221	3.18763	1.09769	0	2.13243	-1.10376	0.614789
Fcamr	11.9692	5.87238	11.7071	7.49516	5.31271	4.39076	5.2948	3.19864	-2.77742	0.614602
Polr2b	2330.99	2215.84	2152.16	2235.7	2185.65	1890.22	2055.44	2064.19	-114.859	0.614103
Hap1	46.8792	34.2555	34.1459	36.4051	41.4391	25.2469	21.1792	15.9932	-8.81023	0.614025
Pfkfb4	47.8766	29.3619	38.0482	33.1929	34.0013	21.9538	25.415	25.5891	-7.05481	0.613962
Map1lc3a	480.761	523.62	478.042	433.649	402.703	388.582	436.292	431.816	-37.6223	0.612196
Esr1	1435.3	1536.61	1130.72	1172.46	1268.67	854.002	1146.85	943.598	-193.028	0.611378
Nrarp	62.8381	64.5962	67.3161	58.8906	66.9401	48.2983	59.3018	53.3106	-5.63994	0.607838
Actr1a	1989.87	1861.54	1843.88	1639.3	1792.51	1648.73	1668.92	1760.32	-102.888	0.607598
Ppm1j	5.98458	9.7873	8.78036	4.28295	4.25017	2.19538	4.23584	5.33106	-2.13166	0.607521
Eda2r	18.9512	61.66	42.9262	12.8488	29.7512	7.68382	8.47168	7.46349	-16.6531	0.607377
Hgfac	8261.71	8568.78	8948.16	8185.79	6878.9	7232.67	7728.29	6586	-705.282	0.606547
Rhof	10.9717	7.82984	8.78036	9.63664	8.50033	1.09769	5.2948	5.33106	-2.64306	0.606527
Aldh1a7	7735.07	8414.14	7640.87	7303.5	6242.43	6105.35	6173.74	7220.39	-715.1	0.606212
Pak6	7.97944	7.82984	8.78036	6.42442	10.6254	4.39076	3.17688	3.19864	-2.30389	0.606014
Celf4	14.9614	14.6809	12.6827	8.5659	9.56288	7.68382	11.6486	8.5297	-2.41051	0.605562
Mcf2	5.98458	4.89365	1.95119	4.28295	3.18763	1.09769	1.05896	0	-1.7788	0.605312
Neil1	172.555	166.384	173.656	164.894	147.693	141.602	133.429	162.064	-12.5834	0.605207
Fam210b	3142.9	3257.21	2998.01	2914.55	2874.18	2610.3	2959.79	2841.46	-164.427	0.604905
Hps6	146.622	129.192	131.705	108.144	110.504	115.257	111.191	111.952	-11.5199	0.601748
Mrap	1573.94	1533.67	1269.25	1064.31	1227.24	895.714	1205.1	1136.58	-189.912	0.600998
Phlda3	14.9614	14.6809	20.4875	9.63664	17.0007	10.9769	9.53064	6.39728	-3.87085	0.600279
Tmem64	1549.01	1671.67	1558.03	1396.24	1449.31	1402.85	1491.02	1373.28	-85.2601	0.600124
