# Supplementary material for: p53R245W Mutation Fuels Cancer Initiation and Metastases in NASH-driven Liver Tumorigenesis
Source: Cancer Res Commun. 2023 Dec 29;3(12):2640–52. doi: 10.1158/2767-9764.CRC-23-0218 (PMC10761659; doi:10.1158/2767-9764.CRC-23-0218)
Supplement: Supplementary Table 3 — Gene names, E-value, and motif diagrams from the MEME MAST analysis of 141 DEGs from Supplementary Table 2 examined for p53 response elements in 10KB upstream of the start site [file crc-23-0218-s07.xlsx]

## Sheet: Sheet1
Gene ID	E score	ARE positions in the promoters
ENSMUSG00000002228	8.1	3496-[+1]-6486
ENSMUSG00000002825	6.4	1883-[-1]-4240-[-1]-659-[-1]-3164
ENSMUSG00000003299	3.8	37-[+1]-2613-[-1]-69-[+1]-5991-[+1]-1218
ENSMUSG00000004085	3.9	3132-[+1]-62-[-1]-6770
ENSMUSG00000006930	2.4	4529-[+1]-2547-[+1]-650-[+1]-2220
ENSMUSG00000015202	6.3	3134-[-1]-6848
ENSMUSG00000016526	0.00092	208-[-1]-4674-[+1]-4037-[+1]-1027
ENSMUSG00000018102	7.9	8165-[+1]-1817
ENSMUSG00000018861	4.3	5414-[+1]-4568
ENSMUSG00000019768	6.4	4823-[-1]-5159
ENSMUSG00000020230	0.96	3022-[-1]-1970-[-1]-4972
ENSMUSG00000020308	5.8	8184-[+1]-1798
ENSMUSG00000020326	0.18	2919-[-1]-5965-[+1]-911-[+1]-151
ENSMUSG00000020737	7.3	4050-[-1]-5932
ENSMUSG00000020743	3	6413-[+1]-3569
ENSMUSG00000020775	7.6	137-[-1]-5821-[+1]-4006
ENSMUSG00000020829	7	7176-[-1]-2148-[-1]-640
ENSMUSG00000020955	8.6	4089-[-1]-5893
ENSMUSG00000021376	0.79	3760-[+1]-1198-[-1]-5006
ENSMUSG00000022466	7	1545-[-1]-8437
ENSMUSG00000022817	1.1	1540-[-1]-311-[-1]-1458-[+1]-2440-[+1]-1681-[-1]-621-[-1]-1841
ENSMUSG00000023067	0.00039	3018-[+1]-231-[-1]-2494-[-1]-4156-[+1]-29
ENSMUSG00000023345	1.1	395-[-1]-8880-[+1]-689
ENSMUSG00000024268	4.4	1412-[+1]-4895-[-1]-3657
ENSMUSG00000024747	4.3	755-[-1]-9227
ENSMUSG00000024827	4.9	364-[-1]-4420-[+1]-3147-[-1]-2015
ENSMUSG00000025035	3.5	6913-[-1]-3069
ENSMUSG00000025133	4.9	4021-[+1]-3898-[-1]-2045
ENSMUSG00000025228	5.2	359-[-1]-1066-[+1]-783-[+1]-7738
ENSMUSG00000025580	2.2	2139-[+1]-4895-[+1]-2930
ENSMUSG00000025648	3.8	1554-[+1]-3370-[+1]-5040
ENSMUSG00000025875	0.7	6418-[-1]-3564
ENSMUSG00000026520	2.8	8285-[+1]-1078-[+1]-315-[-1]-268
ENSMUSG00000026792	2.2	3411-[+1]-6571
ENSMUSG00000027255	2.8	4581-[-1]-5401
ENSMUSG00000027475	3.8	1477-[+1]-3680-[+1]-2834-[-1]-1955
ENSMUSG00000027495	7.9	3298-[+1]-2124-[+1]-4542
ENSMUSG00000027602	2.3	7829-[-1]-2153
ENSMUSG00000027737	7	6617-[-1]-1732-[+1]-740-[+1]-857
ENSMUSG00000028063	5.2	9200-[-1]-164-[-1]-600
ENSMUSG00000028068	6.1	1295-[+1]-8687
ENSMUSG00000028150	7.3	2438-[-1]-483-[+1]-2996-[+1]-4029
ENSMUSG00000028251	4.2	7572-[+1]-2272-[+1]-120
ENSMUSG00000028398	1.1	3184-[-1]-5966-[-1]-814
ENSMUSG00000029102	3.3	145-[+1]-316-[+1]-1322-[-1]-7252-[-1]-893
ENSMUSG00000029250	7.6	8161-[-1]-1821
ENSMUSG00000029449	8.4	7335-[+1]-2647
ENSMUSG00000029763	8.4	9831-[-1]-151
ENSMUSG00000029922	3.3	5019-[-1]-4963
ENSMUSG00000030004	8.4	4975-[-1]-4072-[-1]-917
ENSMUSG00000030034	7	1215-[+1]-5399-[-1]-3350
ENSMUSG00000030609	1.3	1673-[+1]-8309
ENSMUSG00000030652	1.7	1812-[+1]-24-[+1]-8128
ENSMUSG00000030986	0.53	824-[-1]-5296-[-1]-12-[-1]-12-[-1]-71-[-1]-12-[-1]-12-[-1]-12-[-1]-14-[-1]-12-[-1]-72-[-1]-12-[-1]-12-[-1]-12-[-1]-14-[-1]-12-[-1]-12-[-1]-14-[-1]-41-[-1]-12-[-1]-12-[-1]-14-[-1]-12-[-1]-70-[-1]-12-[-1]-14-[-1]-12-[-1]-72-[-1]-41-[-1]-14-[-1]-12-[-1]-12-[-1]-41-[-1]-12-[-1]-12-[-1]-14-[-1]-12-[-1]-12-[-1]-41-[-1]-12-[-1]-14-[-1]-12-[-1]-14-[-1]-14-[-1]-12-[-1]-12-[-1]-12-[-1]-12-[-1]-12-[-1]-12-[…
ENSMUSG00000031139	3.9	8278-[+1]-1704
ENSMUSG00000032298	4.9	5031-[+1]-4040-[-1]-893
ENSMUSG00000032366	3.5	588-[-1]-3298-[+1]-6078
ENSMUSG00000032440	5.8	1649-[+1]-3136-[+1]-3833-[-1]-1328
ENSMUSG00000033233	2.6	226-[-1]-2085-[+1]-7653
ENSMUSG00000034187	0.64	5130-[+1]-4852
ENSMUSG00000034457	0.47	12-[+1]-5335-[-1]-4617
ENSMUSG00000034485	3.3	572-[-1]-1867-[+1]-3658-[+1]-3849
ENSMUSG00000034773	6.7	1502-[+1]-4037-[-1]-4425
ENSMUSG00000034853	7.3	8945-[+1]-1037
ENSMUSG00000035198	9.5	475-[+1]-8666-[+1]-823
ENSMUSG00000035735	0.42	2740-[+1]-3433-[+1]-3791
ENSMUSG00000035811	5.1	2841-[+1]-7141
ENSMUSG00000036718	1.1	1430-[-1]-6958-[+1]-1576
ENSMUSG00000036975	7	1123-[+1]-8859
ENSMUSG00000037490	4.6	2460-[-1]-6304-[+1]-1200
ENSMUSG00000037960	8.4	2998-[+1]-6984
ENSMUSG00000038059	3.3	994-[-1]-1527-[-1]-4421-[-1]-1162-[+1]-1342-[+1]-464
ENSMUSG00000038379	6.8	1586-[-1]-3400-[-1]-4978
ENSMUSG00000038453	6.1	2429-[-1]-4013-[+1]-3522
ENSMUSG00000039632	8.4	6434-[-1]-3548
ENSMUSG00000040688	1.9	444-[-1]-783-[+1]-4075-[-1]-4644
ENSMUSG00000040723	6.4	5219-[+1]-1298-[+1]-3447
ENSMUSG00000041645	0.53	832-[-1]-131-[-1]-5998-[+1]-14-[+1]-2953
ENSMUSG00000041801	0.21	235-[-1]-3498-[-1]-1320-[+1]-4893
ENSMUSG00000042558	8.1	700-[+1]-9282
ENSMUSG00000042638	2.4	4556-[+1]-770-[+1]-2476-[+1]-2144
ENSMUSG00000043252	5.8	2968-[-1]-7014
ENSMUSG00000045087	4.6	616-[-1]-2679-[-1]-2068-[-1]-4408-[+1]-157
ENSMUSG00000045326	5.8	5778-[-1]-4204
ENSMUSG00000046245	3	5820-[+1]-517-[-1]-2344-[-1]-810-[-1]-437
ENSMUSG00000047423	0.71	2555-[+1]-2445-[+1]-8-[-1]-21-[-1]-23-[-1]-43-[+1]-25-[-1]-11-[-1]-4725
ENSMUSG00000049811	7.3	2407-[-1]-4583-[-1]-2974
ENSMUSG00000050896	5.5	2846-[-1]-7136
ENSMUSG00000051934	6.7	6265-[+1]-978-[+1]-2536-[+1]-167
ENSMUSG00000052373	2.9	9226-[+1]-756
ENSMUSG00000054589	6.1	1191-[-1]-8791
ENSMUSG00000054764	8.4	3582-[+1]-6400
ENSMUSG00000056204	8.6	8424-[+1]-1558
ENSMUSG00000058290	4.6	2336-[+1]-446-[-1]-7182
ENSMUSG00000060131	4.6	4958-[+1]-3789-[-1]-1217
ENSMUSG00000061414	6.9	4733-[+1]-5249
ENSMUSG00000062312	0.39	2124-[-1]-791-[-1]-5432-[+1]-1599
ENSMUSG00000063146	5	7809-[+1]-2173
ENSMUSG00000064264	8.7	1116-[+1]-3552-[-1]-5296
ENSMUSG00000069267	6.1	7581-[+1]-64-[+1]-2319
ENSMUSG00000069808	0.41	4-[-1]-2369-[-1]-428-[+1]-2413-[+1]-1336-[-1]-3360
ENSMUSG00000070495	6.1	5805-[+1]-4177
ENSMUSG00000074768	6.4	255-[-1]-9727
ENSMUSG00000074923	2.6	1246-[+1]-5137-[+1]-1712-[-1]-1851
ENSMUSG00000078202	3.3	546-[-1]-8475-[+1]-943
ENSMUSG00000079343	6.1	2933-[-1]-6054-[-1]-193-[-1]-766
ENSMUSG00000095930	2.8	1560-[-1]-567-[+1]-473-[+1]-7346
ENSMUSG00000101972	0.049	5841-[-1]-4141
